# Supplementary material for: MicroRNA-552 enhances metastatic capacity of colorectal cancer cells by targeting a disintegrin and metalloprotease 28
Source: Oncotarget. 2016 Sep 21;7(43):70194–210. doi: 10.18632/oncotarget.12169 (PMC5342546; doi:10.18632/oncotarget.12169)
Supplement: Supplementary file 2 [file oncotarget-07-70194-s002.xls]

## Sheet: Sheet1
Human | miR-552/3097-5p
226 transcripts with conserved sites, with a total of 232 conserved sites and 85 poorly conserved sites.
Table sorted by total context score
Genes with only poorly conserved sites are not shown [View top predicted targets, irrespective of site conservation]
The table shows at most one transcript (with the longest 3' UTR) per gene. [Show all transcripts]
Target gene	Representative transcript	Gene name	Repre- sentative miRNA	Links to sites in UTRs
DNAJA4	NM_001130182	DnaJ (Hsp40) homolog, subfamily A, member 4	hsa-miR-552	Sites in UTR
ZNF345	NM_001242472	zinc finger protein 345	hsa-miR-552	Sites in UTR
NRG1	NM_001159995	neuregulin 1	hsa-miR-552	Sites in UTR
NF1	NM_000267	neurofibromin 1	hsa-miR-552	Sites in UTR
MYO10	NM_012334	myosin X	hsa-miR-552	Sites in UTR
RAB4B	NM_016154	RAB4B, member RAS oncogene family	hsa-miR-552	Sites in UTR
CELF6	NM_001172684	CUGBP, Elav-like family member 6	hsa-miR-552	Sites in UTR
BNC2	NM_017637	basonuclin 2	hsa-miR-552	Sites in UTR
TAOK1	NM_020791	TAO kinase 1	hsa-miR-552	Sites in UTR
LRRC16A	NM_001173977	leucine rich repeat containing 16A	hsa-miR-552	Sites in UTR
ZNF430	NM_001172671	zinc finger protein 430	hsa-miR-552	Sites in UTR
CBL	NM_005188	Cas-Br-M (murine) ecotropic retroviral transforming sequence	hsa-miR-552	Sites in UTR
SGK1	NM_001143676	serum/glucocorticoid regulated kinase 1	hsa-miR-552	Sites in UTR
MPRIP	NM_015134	myosin phosphatase Rho interacting protein	hsa-miR-552	Sites in UTR
MBD2	NM_003927	methyl-CpG binding domain protein 2	hsa-miR-552	Sites in UTR
HMX2	NM_005519	H6 family homeobox 2	hsa-miR-552	Sites in UTR
KCTD1	NM_001136205	potassium channel tetramerisation domain containing 1	hsa-miR-552	Sites in UTR
ZFP161	NM_001143823	zinc finger protein 161 homolog (mouse)	hsa-miR-552	Sites in UTR
DGKI	NM_004717	diacylglycerol kinase, iota	hsa-miR-552	Sites in UTR
SMAD3	NM_001145102	SMAD family member 3	hsa-miR-552	Sites in UTR
AMOTL1	NM_130847	angiomotin like 1	hsa-miR-552	Sites in UTR
WDR7	NM_015285	WD repeat domain 7	hsa-miR-552	Sites in UTR
LRRC8C	NM_032270	leucine rich repeat containing 8 family, member C	hsa-miR-552	Sites in UTR
HMP19	NM_015980	HMP19 protein	hsa-miR-552	Sites in UTR
GRSF1	NM_001098477	G-rich RNA sequence binding factor 1	hsa-miR-552	Sites in UTR
RIC3	NM_001135109	resistance to inhibitors of cholinesterase 3 homolog (C. elegans)	hsa-miR-552	Sites in UTR
TOE1	NM_025077	target of EGR1, member 1 (nuclear)	hsa-miR-552	Sites in UTR
GANAB	NM_198334	glucosidase, alpha; neutral AB	hsa-miR-552	Sites in UTR
IRX5	NM_005853	iroquois homeobox 5	hsa-miR-552	Sites in UTR
PPAP2A	NM_003711	phosphatidic acid phosphatase type 2A	hsa-miR-552	Sites in UTR
NLK	NM_016231	nemo-like kinase	hsa-miR-552	Sites in UTR
C18orf1	NM_001003674	chromosome 18 open reading frame 1	hsa-miR-552	Sites in UTR
C17orf63	NM_001077498	chromosome 17 open reading frame 63	hsa-miR-552	Sites in UTR
ZNF704	NM_001033723	zinc finger protein 704	hsa-miR-552	Sites in UTR
VLDLR	NM_001018056	very low density lipoprotein receptor	hsa-miR-552	Sites in UTR
TTC39A	NM_001080494	tetratricopeptide repeat domain 39A	hsa-miR-552	Sites in UTR
NPTN	NM_001161363	neuroplastin	hsa-miR-552	Sites in UTR
EFR3A	NM_015137	EFR3 homolog A (S. cerevisiae)	hsa-miR-552	Sites in UTR
RAP2C	NM_021183	RAP2C, member of RAS oncogene family	hsa-miR-552	Sites in UTR
ZCCHC5	NM_152694	zinc finger, CCHC domain containing 5	hsa-miR-552	Sites in UTR
ACVR2B	NM_001106	activin A receptor, type IIB	hsa-miR-552	Sites in UTR
CNOT6L	NM_144571	CCR4-NOT transcription complex, subunit 6-like	hsa-miR-552	Sites in UTR
SMG5	NM_015327	smg-5 homolog, nonsense mediated mRNA decay factor (C. elegans)	hsa-miR-552	Sites in UTR
C9orf66	NM_152569	chromosome 9 open reading frame 66	hsa-miR-552	Sites in UTR
ZMIZ1	NM_020338	zinc finger, MIZ-type containing 1	hsa-miR-552	Sites in UTR
FSCN3	NM_020369	fascin homolog 3, actin-bundling protein, testicular (Strongylocentrotus purpuratus)	hsa-miR-552	Sites in UTR
PLXNA2	NM_025179	plexin A2	hsa-miR-552	Sites in UTR
KIAA2022	NM_001008537	KIAA2022	hsa-miR-552	Sites in UTR
CHFR	NM_001161344	checkpoint with forkhead and ring finger domains	hsa-miR-552	Sites in UTR
MAPK10	NM_002753	mitogen-activated protein kinase 10	hsa-miR-552	Sites in UTR
PTGFR	NM_000959	prostaglandin F receptor (FP)	hsa-miR-552	Sites in UTR
API5	NM_001142930	apoptosis inhibitor 5	hsa-miR-552	Sites in UTR
FAP	NM_004460	fibroblast activation protein, alpha	hsa-miR-552	Sites in UTR
HNRNPUL2	NM_001079559	heterogeneous nuclear ribonucleoprotein U-like 2	hsa-miR-552	Sites in UTR
TOP1	NM_003286	topoisomerase (DNA) I	hsa-miR-552	Sites in UTR
KRT75	NM_004693	keratin 75	hsa-miR-552	Sites in UTR
STRN3	NM_001083893	striatin, calmodulin binding protein 3	hsa-miR-552	Sites in UTR
TTC39C	NM_001135993	tetratricopeptide repeat domain 39C	hsa-miR-552	Sites in UTR
STAG1	NM_005862	stromal antigen 1	hsa-miR-552	Sites in UTR
PIAS4	NM_015897	protein inhibitor of activated STAT, 4	hsa-miR-552	Sites in UTR
DCC	NM_005215	deleted in colorectal carcinoma	hsa-miR-552	Sites in UTR
TEK	NM_000459	TEK tyrosine kinase, endothelial	hsa-miR-552	Sites in UTR
BASP1	NM_006317	brain abundant, membrane attached signal protein 1	hsa-miR-552	Sites in UTR
MAVS	NM_001206491	mitochondrial antiviral signaling protein	hsa-miR-552	Sites in UTR
MAN1A2	NM_006699	mannosidase, alpha, class 1A, member 2	hsa-miR-552	Sites in UTR
C18orf34	NM_001105528	chromosome 18 open reading frame 34	hsa-miR-552	Sites in UTR
SBF2	NM_030962	SET binding factor 2	hsa-miR-552	Sites in UTR
FBXL3	NM_012158	F-box and leucine-rich repeat protein 3	hsa-miR-552	Sites in UTR
CAST	NM_001042440	calpastatin	hsa-miR-552	Sites in UTR
PDE5A	NM_001083	phosphodiesterase 5A, cGMP-specific	hsa-miR-552	Sites in UTR
VANGL1	NM_001172411	vang-like 1 (van gogh, Drosophila)	hsa-miR-552	Sites in UTR
PPEF2	NM_006239	protein phosphatase, EF-hand calcium binding domain 2	hsa-miR-552	Sites in UTR
TMEM150A	NM_001031738	transmembrane protein 150A	hsa-miR-552	Sites in UTR
NDUFA6	NM_002490	NADH dehydrogenase (ubiquinone) 1 alpha subcomplex, 6, 14kDa	hsa-miR-552	Sites in UTR
FBXO21	NM_015002	F-box protein 21	hsa-miR-552	Sites in UTR
PURB	NM_033224	purine-rich element binding protein B	hsa-miR-552	Sites in UTR
SLC30A8	NM_001172811	solute carrier family 30 (zinc transporter), member 8	hsa-miR-552	Sites in UTR
YY1	NM_003403	YY1 transcription factor	hsa-miR-552	Sites in UTR
NUP153	NM_005124	nucleoporin 153kDa	hsa-miR-552	Sites in UTR
FYCO1	NM_024513	FYVE and coiled-coil domain containing 1	hsa-miR-552	Sites in UTR
BTBD9	NM_001099272	BTB (POZ) domain containing 9	hsa-miR-552	Sites in UTR
RNF208	NM_031297	ring finger protein 208	hsa-miR-552	Sites in UTR
C17orf59	NM_017622	chromosome 17 open reading frame 59	hsa-miR-552	Sites in UTR
ATAD2B	NM_001242338	ATPase family, AAA domain containing 2B	hsa-miR-552	Sites in UTR
MSL1	NM_001012241	male-specific lethal 1 homolog (Drosophila)	hsa-miR-552	Sites in UTR
PPP2R4	NM_001193397	protein phosphatase 2A activator, regulatory subunit 4	hsa-miR-552	Sites in UTR
GNAL	NM_001142339	guanine nucleotide binding protein (G protein), alpha activating activity polypeptide, olfactory type	hsa-miR-552	Sites in UTR
ENC1	NM_003633	ectodermal-neural cortex 1 (with BTB-like domain)	hsa-miR-552	Sites in UTR
C6orf168	NM_032511	chromosome 6 open reading frame 168	hsa-miR-552	Sites in UTR
GNG12	NM_018841	guanine nucleotide binding protein (G protein), gamma 12	hsa-miR-552	Sites in UTR
TMCC3	NM_020698	transmembrane and coiled-coil domain family 3	hsa-miR-552	Sites in UTR
C20orf112	NM_080616	chromosome 20 open reading frame 112	hsa-miR-552	Sites in UTR
INPP5B	NM_005540	inositol polyphosphate-5-phosphatase, 75kDa	hsa-miR-552	Sites in UTR
FBXL20	NM_001184906	F-box and leucine-rich repeat protein 20	hsa-miR-552	Sites in UTR
UBE2R2	NM_017811	ubiquitin-conjugating enzyme E2R 2	hsa-miR-552	Sites in UTR
MTTP	NM_000253	microsomal triglyceride transfer protein	hsa-miR-552	Sites in UTR
SUB1	NM_006713	SUB1 homolog (S. cerevisiae)	hsa-miR-552	Sites in UTR
AMIGO1	NM_020703	adhesion molecule with Ig-like domain 1	hsa-miR-552	Sites in UTR
LRRC4	NM_022143	leucine rich repeat containing 4	hsa-miR-552	Sites in UTR
MN1	NM_002430	meningioma (disrupted in balanced translocation) 1	hsa-miR-552	Sites in UTR
SNRK	NM_001100594	SNF related kinase	hsa-miR-552	Sites in UTR
LRRC8E	NM_025061	leucine rich repeat containing 8 family, member E	hsa-miR-552	Sites in UTR
EHD1	NM_006795	EH-domain containing 1	hsa-miR-552	Sites in UTR
MAF1	NM_032272	MAF1 homolog (S. cerevisiae)	hsa-miR-552	Sites in UTR
GPD1L	NM_015141	glycerol-3-phosphate dehydrogenase 1-like	hsa-miR-552	Sites in UTR
TCEB1	NM_001204857	transcription elongation factor B (SIII), polypeptide 1 (15kDa, elongin C)	hsa-miR-552	Sites in UTR
IGSF3	NM_001007237	immunoglobulin superfamily, member 3	hsa-miR-552	Sites in UTR
NOVA1	NM_002515	neuro-oncological ventral antigen 1	hsa-miR-552	Sites in UTR
NEUROG2	NM_024019	neurogenin 2	hsa-miR-552	Sites in UTR
SHANK3	NM_001080420	SH3 and multiple ankyrin repeat domains 3	hsa-miR-552	Sites in UTR
TBX19	NM_005149	T-box 19	hsa-miR-552	Sites in UTR
CRKL	NM_005207	v-crk sarcoma virus CT10 oncogene homolog (avian)-like	hsa-miR-552	Sites in UTR
DEPDC5	NM_001136029	DEP domain containing 5	hsa-miR-552	Sites in UTR
KCNAB1	NM_003471	potassium voltage-gated channel, shaker-related subfamily, beta member 1	hsa-miR-552	Sites in UTR
SFRP2	NM_003013	secreted frizzled-related protein 2	hsa-miR-552	Sites in UTR
UBE2L3	NM_003347	ubiquitin-conjugating enzyme E2L 3	hsa-miR-552	Sites in UTR
PPP1R8	NM_002713	protein phosphatase 1, regulatory (inhibitor) subunit 8	hsa-miR-552	Sites in UTR
EIF2B3	NM_020365	eukaryotic translation initiation factor 2B, subunit 3 gamma, 58kDa	hsa-miR-552	Sites in UTR
CLDN22	NM_001111319	claudin 22	hsa-miR-552	Sites in UTR
KHDRBS2	NM_152688	KH domain containing, RNA binding, signal transduction associated 2	hsa-miR-552	Sites in UTR
UBE2G1	NM_003342	ubiquitin-conjugating enzyme E2G 1	hsa-miR-552	Sites in UTR
ZSWIM5	NM_020883	zinc finger, SWIM-type containing 5	hsa-miR-552	Sites in UTR
EN1	NM_001426	engrailed homeobox 1	hsa-miR-552	Sites in UTR
LASP1	NM_006148	LIM and SH3 protein 1	hsa-miR-552	Sites in UTR
BIRC6	NM_016252	baculoviral IAP repeat containing 6	hsa-miR-552	Sites in UTR
ERG	NM_001136154	v-ets erythroblastosis virus E26 oncogene homolog (avian)	hsa-miR-552	Sites in UTR
IGLON5	NM_001101372	IgLON family member 5	hsa-miR-552	Sites in UTR
PCDH8	NM_002590	protocadherin 8	hsa-miR-552	Sites in UTR
DNAJC14	NM_032364	DnaJ (Hsp40) homolog, subfamily C, member 14	hsa-miR-552	Sites in UTR
FAM105B	NM_138348	family with sequence similarity 105, member B	hsa-miR-552	Sites in UTR
LMX1B	NM_001174146	LIM homeobox transcription factor 1, beta	hsa-miR-552	Sites in UTR
RAPGEF2	NM_014247	Rap guanine nucleotide exchange factor (GEF) 2	hsa-miR-552	Sites in UTR
AJAP1	NM_018836	adherens junctions associated protein 1	hsa-miR-552	Sites in UTR
DHDDS	NM_024887	dehydrodolichyl diphosphate synthase	hsa-miR-552	Sites in UTR
DKK1	NM_012242	dickkopf homolog 1 (Xenopus laevis)	hsa-miR-552	Sites in UTR
ZNF275	NM_001080485	zinc finger protein 275	hsa-miR-552	Sites in UTR
ATF7	NM_001130059	activating transcription factor 7	hsa-miR-552	Sites in UTR
RB1CC1	NM_001083617	RB1-inducible coiled-coil 1	hsa-miR-552	Sites in UTR
H1F0	NM_005318	H1 histone family, member 0	hsa-miR-552	Sites in UTR
LRRTM3	NM_178011	leucine rich repeat transmembrane neuronal 3	hsa-miR-552	Sites in UTR
GNAT1	NM_144499	guanine nucleotide binding protein (G protein), alpha transducing activity polypeptide 1	hsa-miR-552	Sites in UTR
KIAA0247	NM_014734	KIAA0247	hsa-miR-552	Sites in UTR
PHRF1	NM_020901	PHD and ring finger domains 1	hsa-miR-552	Sites in UTR
FBXO33	NM_203301	F-box protein 33	hsa-miR-552	Sites in UTR
NUFIP2	NM_020772	nuclear fragile X mental retardation protein interacting protein 2	hsa-miR-552	Sites in UTR
SPOCK2	NM_001134434	sparc/osteonectin, cwcv and kazal-like domains proteoglycan (testican) 2	hsa-miR-552	Sites in UTR
ARHGEF3	NM_001128615	Rho guanine nucleotide exchange factor (GEF) 3	hsa-miR-552	Sites in UTR
TLK2	NM_001112707	tousled-like kinase 2	hsa-miR-552	Sites in UTR
AKIRIN2	NM_018064	akirin 2	hsa-miR-552	Sites in UTR
CABP7	NM_182527	calcium binding protein 7	hsa-miR-552	Sites in UTR
SPRY3	NM_005840	sprouty homolog 3 (Drosophila)	hsa-miR-552	Sites in UTR
CCDC93	NM_019044	coiled-coil domain containing 93	hsa-miR-552	Sites in UTR
IGF2BP2	NM_001007225	insulin-like growth factor 2 mRNA binding protein 2	hsa-miR-552	Sites in UTR
C11orf16	NM_020643	chromosome 11 open reading frame 16	hsa-miR-552	Sites in UTR
RALBP1	NM_006788	ralA binding protein 1	hsa-miR-552	Sites in UTR
IREB2	NM_004136	iron-responsive element binding protein 2	hsa-miR-552	Sites in UTR
BACH2	NM_001170794	BTB and CNC homology 1, basic leucine zipper transcription factor 2	hsa-miR-552	Sites in UTR
SMAD2	NM_001003652	SMAD family member 2	hsa-miR-552	Sites in UTR
GATC	NM_176818	glutamyl-tRNA(Gln) amidotransferase, subunit C homolog (bacterial)	hsa-miR-552	Sites in UTR
NDST1	NM_001543	N-deacetylase/N-sulfotransferase (heparan glucosaminyl) 1	hsa-miR-552	Sites in UTR
DHCR24	NM_014762	24-dehydrocholesterol reductase	hsa-miR-552	Sites in UTR
ZC3H11A	NM_014827	zinc finger CCCH-type containing 11A	hsa-miR-552	Sites in UTR
UBE2E1	NM_001202476	ubiquitin-conjugating enzyme E2E 1	hsa-miR-552	Sites in UTR
SNAI1	NM_005985	snail homolog 1 (Drosophila)	hsa-miR-552	Sites in UTR
MBD6	NM_052897	methyl-CpG binding domain protein 6	hsa-miR-552	Sites in UTR
KCNC4	NM_004978	potassium voltage-gated channel, Shaw-related subfamily, member 4	hsa-miR-552	Sites in UTR
TNRC18	NM_001080495	trinucleotide repeat containing 18	hsa-miR-552	Sites in UTR
FLRT1	NM_013280	fibronectin leucine rich transmembrane protein 1	hsa-miR-552	Sites in UTR
ASXL1	NM_015338	additional sex combs like 1 (Drosophila)	hsa-miR-552	Sites in UTR
ST8SIA2	NM_006011	ST8 alpha-N-acetyl-neuraminide alpha-2,8-sialyltransferase 2	hsa-miR-552	Sites in UTR
HAPLN4	NM_023002	hyaluronan and proteoglycan link protein 4	hsa-miR-552	Sites in UTR
FGFR3	NM_000142	fibroblast growth factor receptor 3	hsa-miR-552	Sites in UTR
BMF	NM_001003940	Bcl2 modifying factor	hsa-miR-552	Sites in UTR
KIAA0930	NM_001009880	KIAA0930	hsa-miR-552	Sites in UTR
PACSIN1	NM_001199583	protein kinase C and casein kinase substrate in neurons 1	hsa-miR-552	Sites in UTR
MBNL1	NM_021038	muscleblind-like (Drosophila)	hsa-miR-552	Sites in UTR
GCET2	NM_001190259	germinal center expressed transcript 2	hsa-miR-552	Sites in UTR
ZNF770	NM_014106	zinc finger protein 770	hsa-miR-552	Sites in UTR
SUPT16H	NM_007192	suppressor of Ty 16 homolog (S. cerevisiae)	hsa-miR-552	Sites in UTR
UBL3	NM_007106	ubiquitin-like 3	hsa-miR-552	Sites in UTR
ATP2B2	NM_001001331	ATPase, Ca++ transporting, plasma membrane 2	hsa-miR-552	Sites in UTR
RTKN2	NM_145307	rhotekin 2	hsa-miR-552	Sites in UTR
FBXO28	NM_001136115	F-box protein 28	hsa-miR-552	Sites in UTR
HS2ST1	NM_012262	heparan sulfate 2-O-sulfotransferase 1	hsa-miR-552	Sites in UTR
ANKRD52	NM_173595	ankyrin repeat domain 52	hsa-miR-552	Sites in UTR
IL28RA	NM_170743	interleukin 28 receptor, alpha (interferon, lambda receptor)	hsa-miR-552	Sites in UTR
NPTX1	NM_002522	neuronal pentraxin I	hsa-miR-552	Sites in UTR
RAB14	NM_016322	RAB14, member RAS oncogene family	hsa-miR-552	Sites in UTR
PDE7B	NM_018945	phosphodiesterase 7B	hsa-miR-552	Sites in UTR
RAP2B	NM_002886	RAP2B, member of RAS oncogene family	hsa-miR-552	Sites in UTR
CCDC6	NM_005436	coiled-coil domain containing 6	hsa-miR-552	Sites in UTR
LGALS8	NM_006499	lectin, galactoside-binding, soluble, 8	hsa-miR-552	Sites in UTR
PURA	NM_005859	purine-rich element binding protein A	hsa-miR-552	Sites in UTR
C3orf63	NM_001112736	chromosome 3 open reading frame 63	hsa-miR-552	Sites in UTR
MTDH	NM_178812	metadherin	hsa-miR-552	Sites in UTR
SLC6A6	NM_001134367	solute carrier family 6 (neurotransmitter transporter, taurine), member 6	hsa-miR-552	Sites in UTR
XYLT1	NM_022166	xylosyltransferase I	hsa-miR-552	Sites in UTR
PRRC2B	NM_013318	proline-rich coiled-coil 2B	hsa-miR-552	Sites in UTR
RUNX1T1	NM_001198625	runt-related transcription factor 1; translocated to, 1 (cyclin D-related)	hsa-miR-552	Sites in UTR
SNTB2	NM_006750	syntrophin, beta 2 (dystrophin-associated protein A1, 59kDa, basic component 2)	hsa-miR-552	Sites in UTR
C20orf160	NM_080625	chromosome 20 open reading frame 160	hsa-miR-552	Sites in UTR
GAS1	NM_002048	growth arrest-specific 1	hsa-miR-552	Sites in UTR
ATP11A	NM_015205	ATPase, class VI, type 11A	hsa-miR-552	Sites in UTR
RAB5B	NM_002868	RAB5B, member RAS oncogene family	hsa-miR-552	Sites in UTR
PNPLA2	NM_020376	patatin-like phospholipase domain containing 2	hsa-miR-552	Sites in UTR
AEBP2	NM_001114176	AE binding protein 2	hsa-miR-552	Sites in UTR
DIO3	NM_001362	deiodinase, iodothyronine, type III	hsa-miR-552	Sites in UTR
GNL1	NM_005275	guanine nucleotide binding protein-like 1	hsa-miR-552	Sites in UTR
SOX9	NM_000346	SRY (sex determining region Y)-box 9	hsa-miR-552	Sites in UTR
DGCR14	NM_022719	DiGeorge syndrome critical region gene 14	hsa-miR-552	Sites in UTR
ZDHHC9	NM_001008222	zinc finger, DHHC-type containing 9	hsa-miR-552	Sites in UTR
HIF1AN	NM_017902	hypoxia inducible factor 1, alpha subunit inhibitor	hsa-miR-552	Sites in UTR
TNRC6C	NM_001142640	trinucleotide repeat containing 6C	hsa-miR-552	Sites in UTR
CACNG7	NM_031896	calcium channel, voltage-dependent, gamma subunit 7	hsa-miR-552	Sites in UTR
SAP30L	NM_001131062	SAP30-like	hsa-miR-552	Sites in UTR
ZNRF3	NM_001206998	zinc and ring finger 3	hsa-miR-552	Sites in UTR
FOXP4	NM_001012426	forkhead box P4	hsa-miR-552	Sites in UTR
SYT2	NM_001136504	synaptotagmin II	hsa-miR-552	Sites in UTR
KPNA1	NM_002264	karyopherin alpha 1 (importin alpha 5)	hsa-miR-552	Sites in UTR
PDE4D	NM_001104631	phosphodiesterase 4D, cAMP-specific	hsa-miR-552	Sites in UTR
SRSF1	NM_001078166	serine/arginine-rich splicing factor 1	hsa-miR-552	Sites in UTR
SOX12	NM_006943	SRY (sex determining region Y)-box 12	hsa-miR-552	Sites in UTR
SPTBN1	NM_003128	spectrin, beta, non-erythrocytic 1	hsa-miR-552	Sites in UTR
NAA38	NM_016200	N(alpha)-acetyltransferase 38, NatC auxiliary subunit	hsa-miR-552	Sites in UTR
FOXP2	NM_001172766	forkhead box P2	hsa-miR-552	Sites in UTR
SMAP2	NM_001198978	small ArfGAP2	hsa-miR-552	Sites in UTR
